# Supplementary material for: Incidence and factors associated with prolonged use of mechanical ventilation in pediatric intensive care unit in a single tertiary care hospital
Source: PLoS One. 2024 Nov 11;19(11):e0311275. doi: 10.1371/journal.pone.0311275 (PMC11554204; doi:10.1371/journal.pone.0311275)
Supplement: S1 Dataset — (XLSX) [file pone.0311275.s001.xlsx]

## Sheet: PMV_minimal data set
Agelessthan2yr_Y1N0	Preterm_Y1N0	Neutropenia_Y1N0	NIV_Y1N0	Dx	BPD_Y1N0	Pneumonia_Y2N0	Postop_Y3N0	Neuro_Y4N0	Asthma_Y6N0	Septicshock_Y7N0	PMV_Y1N0	MAPatleast13_N1Y2	Death_N1Y2	VAP_N0Y1	UTI_N0Y1	Organfailure_Y1N0	Atleast2antibiotics_N1Y2	Vasoactivedruguse_Y1N0	Corticosteroids_N1Y2	Continuoussedationonday1_N1Y2	Hyponatremia_N1Y2	Hypokalemia_N1Y2	Hypophosphatemia_N1Y2	Hypocalcemia_N1Y2	Hypomagnesemia_N1Y2	Hypoalbumin_N1Y2	Tracheostomy_N0Y1
1	0	0	0	2	0	2	0	0	0	0	1	1	1	1	0	0	2	0	2	1	1	1	2	1	1	1	0
0	0	0	0	3	0	0	3	0	0	0	0	1	1	0	0	0	1	0	1	1	1	1	1	1	2	1	0
0	0	0	1	2	0	2	0	0	0	0	0	1	1	0	0	0	2	0	2	1	1	1	1	2	2	1	0
1	0	0	0	3	0	0	3	0	0	0	0	1	1	0	0	0	1	0	1	1	1	1	1	1	2	1	0
1	0	0	0	3	0	0	3	0	0	0	0	1	1	0	0	0	1	0	1	1	1	1	1	1	2	1	0
1	0	0	0	3	0	0	3	0	0	0	1	1	1	0	1	0	2	1	1	1	1	1	1	1	2	1	0
0	0	1	1	2	0	2	0	0	0	0	1	1	1	0	0	0	2	0	1	1	1	1	1	1	2	1	1
1	1	1	0	7	0	0	0	0	0	7	1	1	1	1	0	0	2	1	2	1	1	2	1	2	2	2	1
0	1	0	1	7	0	0	0	0	0	7	0	2	2	0	0	1	2	1	1	1	1	2	1	1	1	2	0
1	0	0	1	3	0	0	3	0	0	0	0	1	1	0	0	0	2	0	2	1	1	2	1	2	2	2	0
1	0	0	0	2	0	2	0	0	0	0	1	2	1	1	0	0	2	0	1	1	1	1	1	1	1	1	0
1	1	0	0	1	1	0	0	0	0	0	0	1	1	0	0	0	2	0	1	1	1	1	1	1	1	1	0
0	1	0	0	2	0	2	0	0	0	0	1	1	2	1	0	1	2	1	1	1	1	1	1	1	2	1	0
1	1	1	0	2	0	2	0	0	0	0	1	2	2	0	0	0	2	0	1	1	1	1	1	1	2	1	0
0	0	0	0	4	0	0	0	4	0	0	0	1	1	0	0	0	2	0	2	1	1	1	1	1	2	1	0
0	0	1	1	4	0	0	0	4	0	0	1	1	2	1	1	0	2	1	1	2	1	1	2	2	2	1	1
0	0	0	0	2	0	2	0	0	0	0	0	2	1	0	0	0	1	1	1	1	1	1	1	1	2	2	0
0	0	0	0	3	0	0	3	0	0	0	1	1	1	0	0	0	2	0	1	2	1	1	1	2	2	1	0
0	0	0	1	3	0	0	3	0	0	0	0	1	1	0	0	0	1	0	1	1	1	1	1	1	2	1	0
0	0	0	1	3	0	0	3	0	0	0	1	1	1	0	0	0	2	0	1	1	1	1	1	1	2	1	0
0	0	0	0	4	0	0	0	4	0	0	1	1	1	0	0	0	2	0	1	1	1	2	1	2	2	1	1
1	1	0	0	4	0	0	0	4	0	0	1	1	2	0	1	1	2	0	1	2	1	1	1	1	2	1	1
1	1	0	0	2	0	2	0	0	0	0	1	1	1	0	0	0	1	0	1	1	1	1	1	1	2	1	0
0	0	0	1	6	0	0	0	0	6	0	0	1	1	0	0	0	1	0	1	1	2	2	2	1	2	1	0
0	0	0	0	3	0	0	3	0	0	0	0	1	1	0	0	0	2	0	1	1	1	2	1	1	2	1	0
0	0	0	0	3	0	0	3	0	0	0	0	1	1	0	0	0	1	0	2	1	1	1	1	1	2	1	0
1	0	0	1	2	0	2	0	0	0	0	1	1	1	0	0	0	2	0	2	2	1	1	1	1	2	1	0
0	0	0	1	2	0	2	0	0	0	0	1	1	1	0	1	0	2	0	2	1	1	1	1	1	2	1	0
0	0	0	1	4	0	0	0	4	0	0	0	1	1	0	0	0	1	0	2	1	1	1	1	1	2	1	0
0	0	0	1	2	0	2	0	0	0	0	0	1	1	0	0	1	2	0	2	1	1	1	1	1	2	1	0
0	0	0	1	3	0	0	3	0	0	0	0	1	1	0	0	0	2	0	1	2	1	1	1	1	2	2	0
0	0	0	0	4	0	0	0	4	0	0	1	1	1	1	0	0	2	0	1	1	1	1	1	1	2	1	1
1	0	0	0	2	0	2	0	0	0	0	1	1	1	1	0	0	2	0	1	1	1	1	1	1	2	1	1
1	0	0	1	2	0	2	0	0	0	0	0	1	2	0	0	1	2	1	2	1	1	1	1	2	2	1	0
0	0	0	1	2	0	2	0	0	0	0	1	1	1	1	0	0	2	0	1	2	1	1	1	1	1	1	1
0	0	0	0	4	0	0	0	4	0	0	1	1	1	1	0	0	2	0	2	1	2	1	1	1	2	1	1
1	1	0	0	3	0	0	3	0	0	0	0	1	1	0	0	0	2	0	1	1	1	1	1	1	2	1	0
0	0	0	0	3	0	0	3	0	0	0	0	1	1	0	0	0	1	0	2	1	1	1	1	1	2	1	0
0	0	0	0	3	0	0	3	0	0	0	0	1	1	0	0	0	1	0	1	2	1	1	1	1	2	2	0
0	0	0	1	2	0	2	0	0	0	0	0	1	1	0	0	0	2	0	2	2	1	1	1	1	2	1	0
0	0	0	0	3	0	0	3	0	0	0	0	1	1	0	0	0	1	0	1	1	1	1	1	1	2	1	0
0	0	0	0	2	0	2	0	0	0	0	1	1	1	0	0	0	2	1	1	1	2	1	1	2	1	2	0
1	1	0	1	2	0	2	0	0	0	0	0	1	1	0	0	0	1	0	2	1	1	2	1	1	2	2	0
0	0	0	0	3	0	0	3	0	0	0	0	1	2	0	0	1	2	1	2	1	1	1	2	1	2	1	0
0	0	0	1	4	0	0	0	4	0	0	1	2	1	1	1	1	2	1	1	2	2	2	2	2	2	1	1
1	1	0	0	2	0	2	0	0	0	0	1	1	2	0	0	1	1	1	1	1	1	1	1	1	1	1	0
1	1	0	1	2	0	2	0	0	0	0	1	1	1	0	0	0	2	1	1	2	1	2	2	1	2	1	0
0	0	0	0	2	0	2	0	0	0	0	1	1	1	1	0	0	2	0	1	2	1	2	2	2	2	1	0
1	0	0	0	3	0	0	3	0	0	0	0	1	1	0	0	0	1	0	1	1	1	2	1	1	2	1	0
1	1	0	0	4	0	0	0	4	0	0	1	1	1	1	0	0	2	0	1	2	1	1	1	1	2	1	0
1	1	0	0	2	0	2	0	0	0	0	0	1	1	0	0	0	2	0	1	1	1	1	1	1	2	1	0
0	0	1	1	7	0	0	0	0	0	7	0	1	2	0	0	1	2	1	1	1	2	2	2	2	2	1	0
0	0	0	0	3	0	0	3	0	0	0	0	1	1	0	0	0	2	0	1	1	1	1	1	1	2	1	0
1	0	0	0	2	0	2	0	0	0	0	1	1	1	0	0	1	2	1	1	2	1	1	1	1	2	1	0
1	0	0	1	3	0	0	3	0	0	0	1	1	2	1	0	0	2	0	1	1	1	1	1	1	2	1	0
0	0	0	0	6	0	0	0	0	6	0	1	2	2	0	0	1	2	1	2	2	1	1	1	2	2	2	0
1	1	0	1	2	0	2	0	0	0	0	0	1	1	0	0	0	2	0	2	1	1	1	1	1	2	1	0
0	0	0	1	2	0	2	0	0	0	0	1	1	1	0	0	0	2	0	2	1	1	1	1	1	1	1	0
1	0	0	0	2	0	2	0	0	0	0	1	1	1	0	0	0	2	1	2	2	1	1	1	1	1	1	0
1	0	0	0	2	0	2	0	0	0	0	0	1	1	0	0	0	2	0	2	1	1	1	1	1	2	1	0
0	1	0	0	1	1	0	0	0	0	0	1	1	1	1	0	0	2	1	2	1	1	2	2	1	1	1	0
1	0	0	0	3	0	0	3	0	0	0	0	1	1	0	0	0	1	0	1	1	1	1	1	1	2	1	0
1	1	0	1	1	1	0	0	0	0	0	1	1	1	0	0	0	1	0	2	1	1	1	1	1	2	1	0
1	0	0	0	3	0	0	3	0	0	0	0	1	1	0	0	0	1	0	2	1	1	2	1	2	2	2	0
1	0	0	0	3	0	0	3	0	0	0	0	1	1	0	0	0	2	0	1	1	1	1	1	1	2	1	0
0	0	0	0	2	0	2	0	0	0	0	0	1	1	0	0	0	2	0	2	1	1	1	1	1	2	1	0
1	0	0	0	2	0	2	0	0	0	0	1	1	1	0	0	1	2	1	1	2	1	2	1	2	2	1	0
1	1	0	0	2	0	2	0	0	0	0	1	1	1	0	1	0	2	0	2	1	1	2	1	2	2	1	0
1	0	0	0	3	0	0	3	0	0	0	1	1	1	0	0	0	2	0	1	1	1	1	1	1	2	2	0
1	0	0	1	2	0	2	0	0	0	0	0	1	1	0	0	0	2	0	2	1	1	2	1	1	2	1	0
1	0	0	0	3	0	0	3	0	0	0	0	1	1	0	0	0	2	0	2	1	1	2	1	2	2	1	0
0	0	1	0	2	0	2	0	0	0	0	0	1	1	0	0	0	2	0	1	1	1	1	1	1	2	1	0
1	0	0	1	2	0	2	0	0	0	0	1	1	1	0	0	0	2	0	2	1	1	1	1	1	2	1	0
1	0	0	1	2	0	2	0	0	0	0	1	1	1	0	0	0	2	1	1	1	1	1	2	1	2	2	0
0	0	0	0	3	0	0	3	0	0	0	0	2	1	0	0	0	2	1	1	1	2	2	2	2	1	2	0
1	0	0	0	2	0	2	0	0	0	0	1	1	1	0	0	0	2	0	1	1	1	1	1	1	2	1	1
1	0	0	0	2	0	2	0	0	0	0	1	1	1	0	0	0	2	1	1	1	1	2	1	1	2	1	0
1	0	0	1	2	0	2	0	0	0	0	1	1	1	0	0	0	2	0	1	1	1	1	1	1	2	1	1
1	0	0	1	2	0	2	0	0	0	0	1	1	1	0	0	0	2	0	1	1	1	1	1	1	2	1	0
0	0	0	1	4	0	0	0	4	0	0	1	1	1	0	0	0	2	1	1	1	1	1	1	2	2	2	1
0	0	0	1	3	0	0	3	0	0	0	0	1	1	0	0	0	1	0	2	1	1	2	2	2	2	2	0
0	0	0	0	2	0	2	0	0	0	0	0	1	2	0	0	1	2	1	2	1	1	1	1	2	1	1	0
1	0	0	0	2	0	2	0	0	0	0	1	1	1	0	0	0	2	1	1	1	1	2	1	1	2	1	0
0	0	0	0	3	0	0	3	0	0	0	0	1	1	0	0	0	2	0	1	2	1	2	1	1	2	2	0
0	0	0	0	2	0	2	0	0	0	0	0	1	1	0	0	0	2	0	2	1	1	1	1	1	1	1	0
0	0	0	0	4	0	0	0	4	0	0	0	1	2	0	0	1	1	1	2	1	2	2	2	1	2	1	0
1	0	0	0	2	0	2	0	0	0	0	0	1	1	0	0	0	2	0	1	1	1	1	1	1	1	2	0
1	1	0	0	3	0	0	3	0	0	0	0	1	1	0	0	0	1	0	1	1	1	1	1	2	2	1	0
1	1	0	0	2	0	2	0	0	0	0	1	1	1	0	1	0	2	0	2	1	1	2	1	2	2	1	0
0	0	0	1	4	0	0	0	4	0	0	1	1	1	0	0	0	2	1	2	2	1	1	2	2	1	1	1
1	0	0	0	2	0	2	0	0	0	0	0	1	1	0	0	0	2	1	1	2	1	1	1	1	2	1	0
0	1	0	1	2	0	2	0	0	0	0	1	1	1	1	1	0	2	1	2	1	1	2	1	1	2	1	1
